# Supplementary material for: Tankyrases and Their Binding Proteins: Origins of Their Roles in Diverse Cellular Pathways
Source: Cells. 2026 Feb 14;15(4):348. doi: 10.3390/cells15040348 (PMC12940019; doi:10.3390/cells15040348)
Supplement: Supplementary file 1 [file cells-15-00348-s001.zip]

Archive with 1 entries (1 files):
- cells-4041204-supplementary.xlsx
