# Supplementary material for: Tankyrases and Their Binding Proteins: Origins of Their Roles in Diverse Cellular Pathways
Source: Cells. 2026 Feb 14;15(4):348. doi: 10.3390/cells15040348 (PMC12940019; doi:10.3390/cells15040348)
Supplement: Supplementary file 1 [file cells-15-00348-s001.zip › cells-4041204-supplementary.xlsx]

## Sheet: Sheet1
Table 1. a. Direct ARC–TBM binders (well-supported evidence).
Protein	TBM Type (as reported)	Subcellular Interaction	Pathway/Role	Interaction Details	Inferred Outcome	Evidence & Validation Level	Reference
TRF1 (TERF1)	Canonical TBM (RXXPDG motif)	Telomeres (nuclear)	Telomere length control, telomere protection	TNKS1/2 ARCs bind TRF1 TBM; TRF1 is PARylated, ubiquitylated by RNF146 and released from telomeres	PARdU-driven TRF1 turnover; telomere deprotection when over-degraded	Co-crystal of TNKS–TRF1 TBM, binding assays, TBM mutagenesis, PARylation and RNF146-dependent ubiquitylation, telomere-length and deprotection phenotypes in cells and mouse models. Strong/well-established.	[35, 161]
AXIN1	Canonical TBM	Cytoplasmic destruction complex; membrane Wnt complexes	Wnt/β-catenin destruction complex scaffold	TNKS ARCs bind AXIN TBM; AXIN is PARylated, ubiquitylated by RNF146 and degraded, stabilising β-catenin	PARdU-driven degradation; Wnt pathway activation	Co-crystal of TNKS ARC with AXIN TBM, mutagenesis of TBM core, in vitro PARylation and RNF146-dependent ubiquitylation, TNKS inhibition or TBM mutation stabilizing AXIN1 and suppressing β-catenin signaling in multiple cell lines. strong/well-established.	[3, 63]
AXIN2	Canonical TBM	Cytoplasmic destruction complex	Negative feedback regulator of Wnt signalling	As for AXIN1, AXIN2 is a TNKS substrate with a similar TBM and degradation behavior	PARdU-driven degradation; reinforces Wnt signal amplification	TBM conservation, co-IP/pulldown with TNKS, PARylation/ubiquitylation assays, AXIN2 stabilization by TNKS inhibition,Wnt-reporter readouts. No partner-specific co-crystal yet, but high-confidence by analogy. Strong/well-established.	[3, 63]
Drosophila APC2	Canonical TBM	Cytoplasm at the β-catenin destruction complex	Negative regulator of Wnt/β-catenin signaling	Contains a validated TNKS-binding motif (RPQPSG) that binds TNKS ARC domains; mutation of the central Proline disrupts binding	TNKS-dependent modulation of APC2 stability and destruction-complex dynamics	Mapping of TBM, loss-of-binding upon TBM mutation, TNKS-dependent PARylation and altered APC2 abundance and destruction-complex function, Wnt-reporter effects in cells and fly models. No high-resolution structure of the complex yet. Strong/well-established.	[99]
3BP2 (SH3BP2)	Canonical TBM (cherubism mutations)	Cytoplasm; signaling complexes in lymphoid cells	Immune receptor signaling, cherubism	TBM mutations in cherubism disrupt TNKS binding; wild type 3BP2 is PARylated and degraded via RNF146	Loss of TBM stabilizes 3BP2, leading to pathogenic signaling	Co-IP and pulldown with TNKS, PARylation and degradation assays, TBM mutations from cherubism patients abolishing TNKS binding and PARdU, leading to 3BP2 stabilization and hyperactive signaling in cell and mouse models. Strong / well-established.	[8]
AMOT	Canonical/near-canonical TBMs	Cytoplasmic junctions, tight junctions, actin-rich structures	Hippo/YAP regulation, endothelial polarity	AMOT TBMs bind TNKS; AMOT is PARylated and ubiquitylated by RNF146, limiting YAP nuclear activity	PARdU-driven AMOT turnover; YAP and Hippo signaling activation	TNKS–AMOT binding, PARylation, RNF146-dependent ubiquitylation, TBM-mutation or TNKS inhibition stabilizing AMOT, YAP localization and transcriptional readouts in multiple systems. No co-crystal of AMOT TBM yet. Strong / well-supported.	[22, 67, 198]
AMOTL1	Canonical/near-canonical TBMs	Cytoplasmic, junctional	Hippo/YAP, cell polarity	As for AMOT; direct TNKS binding, and degradation shown	PARdU-driven AMOTL1 degradation; increased YAP activity	Co-IP, TNKS inhibition leading to AMOTL1 stabilization, YAP activation assays. Motifs and behaviors closely mirror AMOT. strong / well-supported.	[22, 67, 198]
AMOTL2	Canonical/near-canonical TBMs	Cytoplasmic, junctional	Hippo/YAP, cell polarity	As for AMOT; part of TNKS–YAP regulatory axis	PARdU-driven degradation; Hippo pathway modulation	Similar to AMOTL1, though somewhat fewer mechanistic experiments than for AMOT/AMOTL1. Good evidence/well-supported but less exhaustively characterized.	[22, 67]
TAB182 (TNKS1BP1)	Canonical TBM	Perinuclear, nuclear foci, DSB sites	DDR scaffold, TNKS docking, DNA-PKcs regulation	TBM binds TNKS ARCs	Functional modulation of NHEJ; stabilization and activation of DNA-PKcs and promotion of NHEJ efficiency	Mapped TBM and ARC dependence, co-IP with TNKS and DNA-PKcs, PARylation/ubiquitylation assays, siRNA/CRISPR perturbation, DSB-repair and radiosensitivity phenotypes. No TNKS–TAB182 co-crystal yet. Strong/well-supported.	[37, 113, 114]
IRAP / LNPEP	Canonical TBM (RXXPDG motif shared with TRF1/TAB182)	Endosomes, perinuclear vesicles, GLUT4 storage vesicles	Insulin-responsive GLUT4 trafficking	IRAP TBM binds TNKS1/2 ARCs; interaction at perinuclear endosomes; RNF146-dependent regulation suggested	Functional modulation of GLUT4 vesicle trafficking; likely PARdU-linked turnover by analogy to other canonical TBM substrates	Mapping of TRF1-like TBM in IRAP, TNKS binding and colocalization on endosomes, mutagenesis reducing binding, effects on GLUT4 trafficking upon TNKS inhibition or IRAP perturbation. No partner-specific structure. Strong/well-supported.	[38, 112]
NuMA	Canonical TBM	Mitotic spindle poles, nucleus	Spindle pole focusing, mitosis	NuMA TBM binds TNKS; NuMA is PARylated and contributes to spindle assembly	Functional modulation of spindle architecture; possible PARdU-linked regulation	NKS binding via defined TBM, PARylation in mitotic extracts, NuMA or TNKS perturbation affecting spindle pole focusing and chromosome segregation). No structural data; mechanism defined by mutagenesis and cell biology. Strong/well-supported	[64, 65]
MERIT40 (BABAM1)	Multiple TBMs	DNA damaged foci, BRCA1-A complex	HR repair; BRCA1-A complex scaffold	Two TBMs mediate binding of MERIT40 to TNKS; recruits TNKS to BRCA1-A at DSBs and supports HR	Functional stabilization of BRCA1-A at DSBs; promotes HR and checkpoint control	Two TBMs mapped, ARC-dependent binding, co-recruitment of TNKS to BRCA1-A foci, MERIT40 or TNKS depletion impairing HR and checkpoint activation. No co-crystal yet; TBM mapping and DDR phenotypes provide robust support. Strong/well-supported	[9, 5]
BLZF1 (Golgin-45)	Canonical TBM	Golgi apparatus	Golgi structure and trafficking	Direct TNKS binding via TBM; BLZF1 is PARylated and ubiquitylated via RNF146	PARdU-driven degradation; Golgi architecture and secretory pathway modulation	TNKS binding via mapped TBM, PARylation and RNF146-dependent ubiquitylation, Golgi morphology and secretory-traffic defects upon TNKS or BLZF1 perturbation. Mechanisms derived from binding and degradation assays, no structure. Good evidence.	[215]
RNF146	Multiple extended TBMs	Cytoplasm, nucleus; at TNKS complexes	PAR-dependent E3 ligase for TNKS substrates	C-terminal TBM-like motifs bind TNKS ARCs; RNF146 ubiquitylates PARylated substrates (TRF1, AXIN, AMOT etc.)	Global PARdU effector; drives substrate degradation and also TNKS auto-regulation	TNKS–RNF146 complex formation via TBM-like motifs, PAR-dependent ubiquitylation of multiple substrates shown in vitro and in cells, WWE–PAR structures defining recognition, genetic and pharmacological evidence that RNF146 is the main PARdU effector for TNKS substrates. No dedicated TNKS–RNF146 TBM co-crystal, but mechanism is clear. Strong/well-established.	[66, 67]
USP25	Canonical TBM	Cytoplasm, membrane-proximal	Deubiquitylase for TNKS, Wnt signaling regulator	TBM binds TNKS ARCs; USP25 removes ubiquitin from TNKS, stabilizing it and sustaining Wnt signaling	Stabilization of TNKS; amplification and prolongation of Wnt signaling	TBM-dependent binding to TNKS ARCs, USP25 knockdown decreasing TNKS levels, deubiquitylation assays on TNKS, Wnt-reporter readouts. Mechanism defined by binding and DUB assays; no structural complex yet. Strong/well-supported	[71]
FBP17 / FNBP1	Defined TBM	Cytoplasm; actin–membrane interface, endocytic sites	Membrane tubulation, endocytosis, actin remodeling	FBP17 contains a TNKS-binding motif; direct binding to TNKS demonstrated; PARylation and degradation inferred but not fully mapped	Likely functional modulation of membrane/acting dynamics; possible PARdU-linked turnover by analogy to other TBM substrates	TNKS binding and TBM identification, co-localization at endocytic sites, changes in FBP17 levels upon TNKS inhibition or overexpression. PARylation/degradation steps inferred by analogy to other TBM substrates; limited direct PARdU biochemistry. Moderate/emerging but plausible.	[203]
CPAP (CENPJ)	Canonical TBM	Centrosomes, mitotic spindle	Centrosome duplication, spindle assembly	CPAP contains a TBM that binds TNKS ARCs; PARylation and subsequent ubiquitylation regulate centrosome/spindle functions	PARdU-linked control of CPAP levels/activity; modulation of mitotic fidelity	TBM-dependent TNKS binding, PARylation and RNF146-dependent ubiquitylation, CPAP level changes upon TNKS perturbation, centrosome amplification and spindle defects in cells. No co-crystal: mechanisms well supported by mutagenesis and phenotypes. Strong/well-supported.	[184]
GMD / GMDS	Canonical TBM	Cytoplasm; metabolic enzyme complexes	GDP-fucose biosynthesis, glycosylation	GMD contains a canonical TBM and binds TNKS ARCs; GMD is not efficiently PARylated; instead, it inhibits TNKS PARP activity and stabilizes TNKS	TNKS inhibition and stabilization; modulation of TNKS-dependent Wnt and other pathways	TBM-dependent binding to ARCs, strong biochemical evidence that GMD binds but is poorly PARylated, inhibition of TNKS PARP activity in vitro, TNKS stabilization and pathway effects in cells. Structural data may be limited to modelling; inhibitory mechanism grounded in enzymology. Good evidence/well-supported.	[46, 193]
MAVS / VISA	Canonical TBM	Mitochondrial outer membrane	Antiviral RIG-I–MAVS signaling	MAVS/VISA contains a TNKS-binding motif; TNKS1/2 PARylate MAVS, creating a PAR-code for RNF146, driving K48 ubiquitylation and proteasomal degradation	PARdU-driven MAVS degradation; dampening of antiviral signaling	Co-IP and mapping of TBM motif, TNKS-dependent PARylation, RNF146-mediated K48 ubiquitylation, MAVS degradation and dampened RIG-I signaling; rescue by TNKS inhibition. No co-crystal: mechanism is clearly demonstrated in cell systems. Strong/well-supported.	[16]
MCL-1 (MCL-1L / MCL-1S)	Canonical TBM	Outer mitochondrial membrane, cytosol	Anti- and pro-apoptotic BCL-2 family member	MCL-1 isoforms contain a TBM that binds TNKS; TNKS-dependent PARylation modulates MCL-1 stability and its apoptotic functions	PAR-dependent modulation and/or degradation of MCL-1; tuning of apoptosis threshold	TBM-dependent binding, TNKS-mediated PARylation, changes in MCL-1 stability and apoptotic threshold upon TNKS perturbation or TBM mutation. Evidence for full PARdU cascade is good but somewhat less exhaustive than for AXIN/TRF1. Good/well-supported.	[153, 154]
EBNA1	Defined TNKS-binding sequence (TBM-like)	Nucleus, EBV episomes; replication foci	EBV episome maintenance and replication	EBNA1 directly binds TNKS1/2 and is PARylated by TNKS1; EBNA1 mutants show reduced TNKS binding and altered OriP replication	Functional modulation of EBNA1-driven replication; potential PARdU-linked control	Direct EBNA1–TNKS1/2 binding, PARylation by TNKS1 in vitro and in cells, TBM-like mutant with reduced binding and altered OriP replication. No structural complex yet; mechanism supported by combined binding, mutagenesis and episome-replication assays. Strong/well-supported.	[34, 140, 141]
TDP-43	Defined TNKS-binding motif (TBM-like)	Nucleus and cytoplasm; stress granules, DNA damage foci	RBP in RNA metabolism and DDR; ALS/FTD pathology	TDP-43 binds TNKS via a defined TBM; TNKS activity promotes cytoplasmic TDP-43 accumulation and stress-induced foci	Functional modulation of TDP-43 localization/aggregation; likely PARdU-related regulation	mapping of a functional TNKS-binding motif, TNKS1/2 inhibition or depletion altering TDP-43 stability and localization, PARylation/aggregation phenotypes, ALS-relevant neuronal models. No co-crystal: mechanism is well supported at the cell-biology level. Strong/well-supported	[120, 119]
HuR (ELAVL1)	Defined TNKS-binding region (TBM-like)	Nucleus and cytoplasm	RBP-mediated control of mRNA turnover (increased stability)	HuR binds TNKS1 via a defined TNKS-binding region; TNKS1 modulates HuR-dependent stability and decay of target mRNAs during muscle fibre formation	Fine-tuning of HuR target mRNA turnover to ensure appropriate expression of myogenic transcripts and efficient muscle fibre differentiation	TNKS1–HuR binding mapped to a defined region, modulation of HuR-dependent mRNA stability upon TNKS1 perturbation, effects on myogenic differentiation. No structural data: evidence relies on co-IP, mutagenesis and functional readout. Good/well-supported.	[205]
Table 1. b. Likely/predicted ARC–TBM binders (good evidence but motif/ARC mapping not yet definitive).
Protein	TBM Type (as reported)	Subcellular Interaction	Pathway/Role	Interaction Details	Inferred Outcome	Evidence & Validation Level	Reference
DGCR8 (Microprocessor)	Putative/unconventional TBMs in Microprocessor subunits	Nuclear Microprocessor foci	miRNA biogenesis	TNKS ARCs bind DGCR8/Drosha complex; authors identify candidate TBMs but not fully validated structurally	Functional modulation of pri-miRNA processing; Microprocessor activity enhanced by TNKS	Co-IP of TNKS with DGCR8/Drosha, mapping of candidate TBMs, changes in pri-miRNA processing upon TNKS perturbation. No direct structural validation of specific TBMs or ARC contacts. Moderate/emerging.	[201]
NKD1	Conserved TBM predicted and supported by interactomics	Cytoplasmic Wnt complexes	Wnt antagonist; Disheveled binder	Proteome-wide TNKS KO and TBM scans support NKD1 as TNKS substrate; behaves like other Wnt TBM substrates	Likely PARdU-linked degradation, releasing inhibition on Wnt pathway	Proteome-wide TNKS KO and inhibitor studies, predicted canonical TBM, pulldown confirming binding, NKD1 stabilization and Wnt-reporter changes upon TNKS inhibition. Motif is not yet structurally visualized. Good/well-supported but still developing.	[22]
NKD2	Conserved TBM predicted and captured	Cytoplasmic Wnt complexes	Wnt antagonist	NKD2 captured in TNKS pulldowns; candidate TBM identified; stabilized by TNKS inhibition	Likely PARdU-linked degradation; Wnt pathway activation	TNKS pulled down, predicted TBM, increased NKD2 levels with TNKS inhibition, Wnt pathway activation. Similar line of evidence to NKD1, but fewer detailed mutagenesis studies. Moderate-to-good.	[22]
PEX14	Predicted TBM; binding shown, motif not yet structurally defined	Peroxisomal membrane and peroxisome–ER contact sites	Peroxisomal protein import and pexophagy	TNKS1/2 co-immunoprecipitate with PEX14; a candidate TBM sequence is present; TNKS–RNF146 axis modulates peroxisome dynamics	Functional modulation of peroxisome import/turnover; degradation of peroxisomal components possible but not fully established	Co-IP of PEX14 with TNKS1/2, candidate TBM sequence identified, TNKS inhibition altering peroxisome dynamics and PEX14–ATG9A complexes. No direct structural or detailed mutagenesis of the TBM. Moderate/emerging.	[47]
LKB1 (STK11)	Candidate TBM (sequence-based prediction)	Cytoplasm, nucleus; LKB1–AMPK complexes	Metabolic energy sensor, tumor suppressor	LKB1 appears in TNKS interactomes; TNKS PARylation and ubiquitylation disrupt LKB1–AMPK signaling; TBM and ARC dependence not yet structurally mapped	Functional suppression of LKB1–AMPK checkpoint, with possible PARdU-linked LKB1 turnover	LKB1 in TNKS interactomes, PARylation and ubiquitylation reported, TNKS inhibition partially restoring AMPK signaling. TBM and ARC dependence inferred from sequence prediction, no high-resolution mapping. Moderate/emerging, mechanistically attractive but not definitive.	[7]
PI31 (human PSMF1)	Putative TBM-like linear motif	Cytoplasm, proteasome-associated	Proteasome regulator, 20S binding inhibitor	TNKS ADP-ribosylates PI31; PARylation reduces 20S binding and promotes 26S proteasome assembly; exact TBM/ARC interface not fully mapped	Confirmed TNKS substrate; functional modulation of proteasome assembly, not simple degradation	TNKS-mediated ADP-ribosylation of PI31 in vitro and in cells, reduced 20S binding and promoted 26S assembly, proteasome activity changes. TBM/ARC interface inferred rather than structurally solved. Good/well-supported as a substrate; TBM classification still emerging.	[179]
DmPI31 (Drosophila PI31)	Putative TBM-like motif (not fully mapped)	Cytoplasm, neuronal proteasomes	Proteasome regulator in neurons	Drosophila TNKS PARylates PI31; PARylation weakens 20S binding and promotes 26S assembly; seen in vivo in neurons	Functional modulation of proteasome activity and stress tolerance; TBM/ARC mapping incomplete	PARylation by Drosophila TNKS, altered 20S–26S balance, neuronal stress and lifespan phenotypes in flies. Motif not fully mapped; evidence is strong within the fly system but without structural confirmation. Good/well-supported in Drosophila.	[179]
Drosophila JNK (Bsk)	Likely TBM-type substrate (motif not fully defined)	Cytoplasm and nucleus; stress-activated JNK pathway	Stress signaling, longevity, neuronal resilience	Drosophila TNKS ADP-ribosylates Bsk/JNK and promotes K63-linked ubiquitylation, enhancing JNK activity without degradation; JNK is a clear TNKS substrate but motif not fully characterized	Functional activation of JNK signalling via PAR- and ubiquitin-dependent modification; promotes stress resistance	ADP-ribosylation of JNK by TNKS, subsequent K63-linked ubiquitylation and signaling enhancement, stress-resistance and longevity phenotypes in flies. TBM is only loosely defined, no structure. Strong functional support, motif-level mechanism emerging.	[186]
C19orf43 (TRIR)	Putative TBM-like motif (not mapped)	nucleus; telomere-associated	Telomerase RNA component interacting RNase, part of the telomerase RNA 3' end processing complex, plays a role in RNA digestion and rRNA catabolism	Binds to TNKS at sites of transcription–replication interference repressing the formation of R-loop structures	Suppression of TERRA-derived telomeric R-loops.	Binding to TNKS at transcription–replication interference sites, impact on TERRA-derived R-loop levels upon perturbation. TBM not mapped and no structural data. Moderate/emerging.	[173]
CD2AP (CD2-associated protein)	Predicted TBM; binding shown, motif not yet structurally defined	Cytoplasm and cytoskeleton particular-ly filamentous ac-tin-associated	An adaptor protein involved in cytoskeletal organization, endocytosis, signal transduction, and cell–cell adhesion	A negative regulator of TNKS PARylation; TNKS substrate but motif not fully characterized	Lowered β-catenin activation and decreased global PARylation of TNKS	TNKS binding and PARylation, candidate TBM sequence, knockdown or overexpression affecting global TNKS PARylation and β-catenin activation. Motif not structurally validated. Good/well-supported but TBM mapping incomplete.	[202]
DISC1	Predicted unconventional TBM (in silico only)	Cytoplasm, centrosomes, nucleus	Scaffold protein involved in neurodevelopment and centrosome regulation	Identified by proteome-wide TBM search; no experimental evidence for ARC binding or PARylation	No validated TNKS-dependent regulation; predicted only	Proteome-wide TBM scan; no experimental evidence for ARC binding, PARylation or TNKS-dependent regulation. Mechanism is entirely hypothetical at present. Weak/speculative.	[9]
Striatin (STRN)	No validated TBM; predicted candidate only	Cytoplasm; STRIPAK signaling complexes	Scaffolding in Hippo/YAP and MAPK pathways	Listed as a putative TBM-containing protein; no biochemical validation of TNKS binding	No confirmed TNKS-related function	Listed as possible TBM-containing, no biochemical validation of TNKS binding, no PARylation or phenotypic data. Mechanism is inferred and untested. Weak/speculative.	[9]
FAT4	No validated TBM; predicted sequence match	Plasma membrane (cadherin superfamily)	Upstream regulator of Hippo pathway	Predicted TBM in silico; no demonstrated ARC binding or PAR-dependent regulation	No known TNKS-driven outcome	Sequence-based TBM prediction without experimental TNKS-binding or PAR-dependence, no functional data linking FAT4 to TNKS. Mechanism remains hypothetical. Weak/ speculative.	[9]
BCR	Predicted TBM in proteome scan; unvalidated	Cytoplasm; signaling puncta	Rho-GTPase signaling and BCR-ABL fusion scaffold protein	Listed as a predicted TBM-containing protein; no experimental evidence for binding to TNKS ARC domains	No known TNKS-dependent regulatory effect	Proteome scan prediction; no co-IP, PARylation or TNKS-dependent functional studies. Considered a candidate rather than a validated substrate. Weak/speculative.	[9]
HectD1	Canonical/predicted RxxPDG-type.	Cytoplasmic	An epigenetic regulator that interacts with and modulates the activity of several E3 ligases. Wnt / β-catenin antagonist (negative regulator).	Proteome-wide TMT analysis in TNKS1/2 DKO cells identified HectD1 as a protein whose abundance increases upon loss of TNKS, grouped with NKD1/2 as Wnt antagonists targeted by TNKS-mediated degradation.	TNKS-dependent PARylation is inferred to trigger RNF146-mediated ubiquitylation and proteasomal degradation of HectD1, thereby limiting its negative effect on Wnt signaling.	Proteomics + pathway context. Direct TBM mapping and PARylation / RNF146 biochemistry are not shown in this study; HectD1 is therefore a high confidence but still developing TNKS substrate.	[22]
Notch (1,2 &3)	Predicted TBM (sequence-based).	Single-pass transmembrane receptor; Plasma membrane and nucleus (Notch-ICD).	Notch signaling; (cell fate, oncogenic signaling, transcriptional activation).	TMT proteomics in TNKS1/2 DKO cells identified increased levels of Notch1, indicating that it is normally kept low by TNKS-dependent degradation. The study groups Notch1 with Notch2 and Notch3 as TNKS targets based on proteomic behavior.	TNKS-mediated PARylation is inferred to promote proteasomal degradation of Notch1 via RNF146 PARdU, thereby limiting Notch signaling output.	Proteomics-based evidence only in this paper; direct co-IP and PARylation assays were not reported for Notch1 here → strong candidate TNKS substrate, but less fully validated than Notch2.	[22]
VAMP8	Not assigned (possible non-TBM).	Vesicle-associated membrane protein.	Vesicle trafficking / secretion.	Listed among proteins altered in TNKS DKO proteomes in the vesicle-trafficking cluster, but not mechanistically followed up. No TBM mapping or TNKS-binding data are provided in this study.	At present best considered an indirect or candidate TNKS-regulated protein; there is no evidence for direct substrate behavior.	Proteomics-only candidate; no mechanistic validation of TNKS dependence.	[22]
Dicer	Not assigned (candidate TBM).	Cytoplasmic RNase III endonuclease.	microRNA processing; gene-silencing pathways.	DICER appears within pathway enrichment (microRNA processing) in TNKS DKO proteomes. The paper notes microRNA processing as one of the pathways affected but does not dissect TNKS–DICER interaction biochemically	Candidate indirect target reflecting TNKS impact on microRNA-processing networks; no direct evidence that DICER is a TNKS substrate.	Proteomics-only candidate; no TBM mapping, PARylation or RNF146 dependence tested.	[22]
Table 1. c. Non-ARC–TBM binders (TNKS interactions occur, but not via ARC–TBM, alternative interfaces or refuted TBM claims).
Protein	TBM Type (as reported)	Subcellular Interaction	Pathway/Role	Interaction Details	Inferred Outcome	Evidence & Validation Level	Reference
RNF114	No validated TBM; two candidate motifs predicted; binding mapped to SAM–ART region	Cytoplasm, nucleus	E3 ligase for TNKS PAR/Ub hybrid marks	RNF114 WWE domain recognizes PAR/ubiquitin hybrid marks on TNKS and extends K11 chains; interacts with SAM–ART, not ARCs	Modulates TNKS auto-ubiquitylation and stability; not a TBM substrate	WWE–PAR/hybrid mark structures, mapping of interaction to TNKS SAM–ART region, in vitro ubiquitin-chain extension on TNKS, effects on TNKS stability and chain topology in cells. No ARC/TBM involvement. Strong / well-established non-TBM regulator.	[41]
RNF166	No TBM; binds SAM–ART region	Cytoplasm, nucleus	E3 ligase modulating TNKS ubiquitin chains	Binds TNKS SAM–ART region and stabilizes monoubiquitylated TNKS; promotes K11-linked chain extension	Alters TNKS chain topology and turnover; two potential TBMs	Co-IP with TNKS, mapping to SAM–ART, promotion of K11-linked chain extension and changes in TNKS species, functional assays on ubiquitin-chain architecture. No defined TBM; mechanism supported but somewhat fewer structural data than RNF114. Good/well-supported.	[41]
RNF125	No TBM (no convincing TBM match)	Cytoplasm	E3 ligase (antiviral and signaling contexts)	Can bind TNKS but shows weaker effects on TNKS modification and levels; no ARC/TBM dependence reported	Minor/non-canonical modulation of TNKS; not a core PARdU effector; myristylation site	Can associate with TNKS and modestly influence its modification, but effects are weaker and less consistent; no TBM or clear domain requirement demonstrated). Evidence suggests minor or context-specific role. Moderate/limited.	[41]
RNF138	No TBM (no convincing TBM match)	Cytoplasm, nucleus	E3 ligase; DDR roles	Associates with TNKS, but without clear TBM or strong functional impact relative to RNF114/166	Indirect or weak regulation of TNKS; not TBM-dependent	Co-IP and co-localisation with TNKS, DDR phenotypes primarily attributed to RNF138’s own DDR substrates; TNKS modulation is secondary and comparatively weak. No TBM or precise interface defined. Moderate/indirect.	[41]
FUS	No TBM; PAR-binding RBP	Nucleus, cytoplasm; stress granules, DNA damage foci	RBP in RNA metabolism, DDR and neurodegeneration	FUS is recruited to PAR chains (primarily PARP1-derived); no validated TNKS-specific TBM or direct ARC binding	PAR-dependent localization/phase separation, but not known as a direct TNKS TBM substrate	Clear structural and biochemical evidence for PAR binding, recruitment to DNA-damage sites via PARP1; for TNKS, evidence is limited to shared PAR-rich environments and no direct ARC–TBM interaction. TNKS link is indirect, via PAR landscape rather than specific binding. Strong for PAR-binding, weak for TNKS specificity.	[118]
GRB14	No canonical TBM; binds ankyrin surface	Cytoplasm; RTK signaling complexes	Adaptor in insulin/IGF signaling	A GRB14 binding region was mapped on TNKS2 overlapping ankyrin repeats, but no canonical TBM has been defined; behaves as an ankyrin-bound adaptor	Scaffolding-mediated modulation of RTK pathways; not a classic TBM substrate	Mapping of GRB14-binding region on TNKS2 overlapping ankyrin repeats, co-IP with RTK complexes, functional effects on insulin/IGF signaling. No TBM motif and no structural complex; evidence supports ankyrin-based adaptor role. Moderate/well-supported but non-TBM.	[204]
PTEN	Initially reported TBM substrate; later refuted	Cytoplasm, nucleus, membrane	Tumor suppressor lipid phosphatase	Early work suggested PTEN is PARylated and degraded via TNKS–RNF146; more recent studies show no robust complex formation, no TNKS-dependent PTEN PARylation and no effect of TNKS inhibition on PTEN levels	Current consensus: PTEN is not a bona fide TNKS substrate; earlier claims should be treated as disputed	Initial data suggested PARylation and degradation via TNKS–RNF146; subsequent independent work failed to reproduce TNKS-dependent PTEN PARylation, binding or regulation, including under TNKS inhibition. Current consensus is that PTEN is not a bona fide TNKS substrate. Disputed/not supported.	[194, 195]
RAD54	Predicted TBM; but interaction with TNKS2 is TBM-independent	Nucleus; DNA double-strand break repair foci	Chromatin remodeler in homologous recombination	Candidate TBM identified computationally; experimental studies show TNKS2 interacts without evident PARylation	Possible scaffolding role; no validated TBM-dependent mechanism	Co-IP of TNKS2 with RAD54, association at HR foci; no robust PARylation detected, and DNA-repair phenotypes are not clearly TNKS-dependent. Candidate TBM predicted computationally but not functionally validated. Moderate/uncertain; likely scaffolding rather than canonical TBM substrate.	[9]
CBX3/HP1γ	Predicted TBM (in silico)	Heterochromatin protein HP1γ	Telomere cohesion; chromatin organization / DDR.	Identified in the proteomic dataset and chosen for validation because of its role in telomere cohesion. The authors tested CBX3 (HP1γ) protein levels in TNKS DKO vs WT and upon TNKS inhibition; stabilization patterns and functional assays were used to assess whether it behaves as a TNKS target.	Potential TNKS substrate or indirect target affecting telomere cohesion; inferred to be part of TNKS-dependent pathways at chromatin, but mechanistic details (TBM, PARylation, RNF146) are not fully resolved.	Proteomics + targeted validation (immunoblot and functional assays). Direct TBM mapping and PARylation status are unclear, so CBX3 remains a candidate rather than fully established TNKS substrate.	[20]
Fer (tyrosine kinase)	Predicted TBM; candidate substrate.	Cytoplasmic / membrane-associated	Non-receptor tyrosine kinase; negative regulator.	Fer is noted as a tyrosine kinase that phosphorylates LRP6 to negatively regulate Wnt / β-catenin signaling. It appears within the candidate list from the proteomic analysis but is not followed up in detail in this study.	Inferred TNKS-regulated candidate in Wnt-related signaling; direct TNKS–Fer biochemistry remains to be determined.	Proteomics-based candidate only; no direct binding, PARylation or degradation assays reported in this paper → speculative TNKS substrate / interactor.	[20]
CHEK2 (Chk2)	No clear TBM; candidate substrate.	Nuclear DDR kinase Chk2.	DNA damage response / checkpoint signaling.	Included among the candidates selected for validation because of its role in DDR. Protein levels were examined in TNKS DKO vs WT and under TNKS inhibition to test for stabilization consistent with a TNKS-regulated substrate; however, mechanistic data are limited.	Possible indirect target of TNKS-controlled pathways at DNA damage sites; current evidence does not firmly establish CHEK2 as a direct TNKS substrate.	Proteomics + follow-up expression analysis only. No demonstration of ARC binding, PARylation or RNF146-dependent ubiquitylation → classification as a TNKS-regulated candidate, not a confirmed substrate.	[20]
		Table 1. Tankyrases and their interacting proteins. Proteins were selected based on evidence of direct TBM-ARC binding from structural/biochemical studies (e.g., co-IP, pull-downs, TBM prediction/validation) and mutational site studies. Conventional (high-affinity RXXPDG); Unconventional (variants); Extended (flanking residues). Some (e.g., APC) are speculative based on proteomic data but support…
